# Supplementary material for: CNN2 silencing inhibits colorectal cancer development through promoting ubiquitination of EGR1
Source: Life Sci Alliance. 2023 May 15;6(7):e202201639. doi: 10.26508/lsa.202201639 (PMC10185810; doi:10.26508/lsa.202201639)
Supplement: Supplementary file 4 [file LSA-2022-01639_SdataF2.2.xlsx]

## Sheet: Sheet1
Plot 3: B05: Gated on P1	Count	Events / μL	% of This Plot	% of All	Mean APC-A	Mean PE-A	CV APC-A	CV PE-A	Median APC-A	Median PE-A
This Plot	6049	275	1	0.697532	734.718	3102.51	0.973571	2.44861
Q1-UL	337	15	0.0557117	0.0388607	471.433	22257.2	1.16358	0.466829
Q1-UR	276	13	0.0456274	0.0318266	3338.38	24735.9	0.38095	0.425269
Q1-LL	5425	247	0.896842	0.625577	616.428	816.333	0.523077	0.513892
Q1-LR	11	1	0.00181848	0.00126845	1810.91	970.636	0.0641304	0.432561
Plot 4: B05	Count	Events / μL	% of This Plot	% of All	Mean APC-A	CV APC-A	Median APC-A
All	8672	394	1	1	695.872	1.31535
Plot 3: B06: Gated on P1	Count	Events / μL	% of This Plot	% of All	Mean APC-A	Mean PE-A	CV APC-A	CV PE-A	Median APC-A	Median PE-A
This Plot	6007	316	1	0.696222	740.354	3171.01	1.03151	2.60935
Q1-UL	308	16	0.0512735	0.0356977	501.919	22948.7	1.09252	0.45674
Q1-UR	269	14	0.0447811	0.0311776	3581.99	27877.7	0.391877	0.544028
Q1-LL	5409	285	0.900449	0.626912	608.512	822.918	0.535112	0.516902
Q1-LR	21	1	0.00349592	0.00243394	1795.9	1418.71	0.0394441	0.340515
Plot 4: B06	Count	Events / μL	% of This Plot	% of All	Mean APC-A	CV APC-A	Median APC-A
All	8628	454	1	1	682.896	1.01793
Plot 3: B07: Gated on P1	Count	Events / μL	% of This Plot	% of All	Mean APC-A	Mean PE-A	CV APC-A	CV PE-A	Median APC-A	Median PE-A
This Plot	5978	315	1	0.688392	772.515	3444.69	1.05331	2.41801
Q1-UL	325	17	0.054366	0.0374251	522.495	22962.8	1.09422	0.468934
Q1-UR	344	18	0.0575443	0.0396131	3379.21	25281.6	0.440579	0.486337
Q1-LL	5286	278	0.884242	0.608706	613.646	832.24	0.536131	0.528929
Q1-LR	23	1	0.00384744	0.00264855	1830.61	1448.74	0.0576862	0.353364
Plot 4: B07	Count	Events / μL	% of This Plot	% of All	Mean APC-A	CV APC-A	Median APC-A
All	8684	457	1	1	713.453	1.0714
Plot 3: C05: Gated on P1	Count	Events / μL	% of This Plot	% of All	Mean APC-A	Mean PE-A	CV APC-A	CV PE-A	Median APC-A	Median PE-A
This Plot	6576	387	1	0.721923	859.574	4497.16	1.21897	2.0271
Q1-UL	620	36	0.0942822	0.0680646	561.226	20417.6	1.01431	0.583849
Q1-UR	564	33	0.0857664	0.0619168	3641.25	21250.1	0.466765	0.533733
Q1-LL	5372	316	0.81691	0.589746	597.824	910.714	0.547301	0.510032
Q1-LR	20	1	0.00304136	0.00219563	1971.1	1849.5	0.17643	0.264392
Plot 4: C05	Count	Events / μL	% of This Plot	% of All	Mean APC-A	CV APC-A	Median APC-A
All	9109	536	1	1	860.71	1.46418
Plot 3: C06: Gated on P1	Count	Events / μL	% of This Plot	% of All	Mean APC-A	Mean PE-A	CV APC-A	CV PE-A	Median APC-A	Median PE-A
This Plot	6470	249	1	0.682633	929.275	5234.87	1.24089	1.91214
Q1-UL	748	29	0.115611	0.0789196	536.143	20328.5	1.04672	0.572853
Q1-UR	710	27	0.109737	0.0749103	3595.25	20778.3	0.48054	0.584115
Q1-LL	4987	192	0.770788	0.526166	603.753	777.3	0.541515	0.527213
Q1-LR	25	1	0.00386399	0.00263769	1913.32	1395.56	0.0931452	0.379345
Plot 4: C06	Count	Events / μL	% of This Plot	% of All	Mean APC-A	CV APC-A	Median APC-A
All	9478	365	1	1	922.711	1.48115
Plot 3: D05: Gated on P1	Count	Events / μL	% of This Plot	% of All	Mean APC-A	Mean PE-A	CV APC-A	CV PE-A	Median APC-A	Median PE-A
This Plot	6428	238	1	0.720305	895.413	6822.32	1.35531	2.31442
Q1-UL	537	20	0.0835408	0.0601748	499.011	35756.6	1.11325	0.582883
Q1-UR	525	19	0.0816739	0.0588301	4254.69	38388.8	0.473894	0.511679
Q1-LL	5342	198	0.831052	0.59861	600.486	837.004	0.58746	0.713389
Q1-LR	24	1	0.00373367	0.00268938	1926.46	1133.71	0.181961	0.620083
Plot 4: D05	Count	Events / μL	% of This Plot	% of All	Mean APC-A	CV APC-A	Median APC-A
All	8924	331	1	1	857.877	1.42055
Plot 3: D07: Gated on P1	Count	Events / μL	% of This Plot	% of All	Mean APC-A	Mean PE-A	CV APC-A	CV PE-A	Median APC-A	Median PE-A
This Plot	6393	304	1	0.722863	876.007	5900.25	1.27814	2.30045
Q1-UL	520	25	0.081339	0.0587969	503.904	28274	1.07394	0.710007
Q1-UR	513	24	0.080244	0.0580054	4011.87	34166	0.445792	0.530386
Q1-LL	5327	254	0.833255	0.602329	604.077	1022.09	0.588958	0.624016
Q1-LR	33	2	0.0051619	0.00373134	1887.18	1394.64	0.154443	0.499533
Plot 4: D07	Count	Events / μL	% of This Plot	% of All	Mean APC-A	CV APC-A	Median APC-A
All	8844	421	1	1	852.995	1.41887
Plot 3: E06: Gated on P1	Count	Events / μL	% of This Plot	% of All	Mean APC-A	Mean PE-A	CV APC-A	CV PE-A	Median APC-A	Median PE-A
This Plot	6483	295	1	0.70498	900.194	4770.35	1.21709	1.94361
Q1-UL	669	30	0.103193	0.072749	508.336	19593.1	1.1166	0.553329
Q1-UR	659	30	0.10165	0.0716616	3565.7	20408.3	0.455636	0.572659
Q1-LL	5134	233	0.791917	0.558286	605.308	844.821	0.55387	0.568391
Q1-LR	21	1	0.00323924	0.0022836	1830.05	1526.43	0.087924	0.362322
Plot 4: E06	Count	Events / μL	% of This Plot	% of All	Mean APC-A	CV APC-A	Median APC-A
All	9196	418	1	1	883.409	1.37008
Plot 3: E07: Gated on P1	Count	Events / μL	% of This Plot	% of All	Mean APC-A	Mean PE-A	CV APC-A	CV PE-A	Median APC-A	Median PE-A
This Plot	6444	293	1	0.701655	877.698	4338.01	1.18281	1.88066
Q1-UL	653	30	0.101335	0.0711019	585.323	17453.7	0.9811	0.522066
Q1-UR	643	29	0.0997827	0.0700131	3429.03	18834.1	0.446407	0.529573
Q1-LL	5133	233	0.796555	0.558907	592.614	861.714	0.553337	0.541832
Q1-LR	15	1	0.00232775	0.00163328	1794.2	1555.27	0.0433265	0.355824
Plot 4: E07	Count	Events / μL	% of This Plot	% of All	Mean APC-A	CV APC-A	Median APC-A
All	9184	417	1	1	874.576	1.44799
