# Supplementary material for: CNN2 silencing inhibits colorectal cancer development through promoting ubiquitination of EGR1
Source: Life Sci Alliance. 2023 May 15;6(7):e202201639. doi: 10.26508/lsa.202201639 (PMC10185810; doi:10.26508/lsa.202201639)
Supplement: Supplementary file 6 [file LSA-2022-01639_SdataF2.4.xlsx]

## Sheet: Sheet1
Plot 3: B05: Gated on P1	Count	Events / μL	% of This Plot	% of All	Mean APC-A	Mean PE-A	CV APC-A	CV PE-A	Median APC-A	Median PE-A
This Plot	3000	167	1	0.6	719.995	3635.15	0.976376	2.77313
Q1-UL	162	9	0.054	0.0324	457.802	26699.3	1.04765	0.657836
Q1-UR	124	7	0.0413333	0.0248	3383.59	33285.2	0.426179	0.533699
Q1-LL	2699	150	0.899667	0.5398	607.727	899.861	0.497211	0.37742
Q1-LR	15	1	0.005	0.003	1733.4	1604.6	0.125904	0.309687
Plot 4: B05	Count	Events / μL	% of This Plot	% of All	Mean APC-A	CV APC-A	Median APC-A
All	5000	278	1	1	663.066	0.977227
Plot 3: B06: Gated on P1	Count	Events / μL	% of This Plot	% of All	Mean APC-A	Mean PE-A	CV APC-A	CV PE-A	Median APC-A	Median PE-A
This Plot	2906	208	1	0.5812	729.241	4162.09	1.02712	2.76149
Q1-UL	140	10	0.0481762	0.028	385.114	30407.6	1.27225	0.621785
Q1-UR	140	10	0.0481762	0.028	3368.51	38604.8	0.442872	0.456711
Q1-LL	2616	187	0.900206	0.5232	602.694	924.137	0.504451	0.371846
Q1-LR	10	1	0.00344116	0.002	1701.8	1575.3	0.087379	0.224944
Plot 4: B06	Count	Events / μL	% of This Plot	% of All	Mean APC-A	CV APC-A	Median APC-A
All	5000	357	1	1	665.654	1.01961
Plot 3: B07: Gated on P1	Count	Events / μL	% of This Plot	% of All	Mean APC-A	Mean PE-A	CV APC-A	CV PE-A	Median APC-A	Median PE-A
This Plot	2821	166	1	0.5642	736.608	4392.46	1.06869	2.65735
Q1-UL	202	12	0.0716058	0.0404	389.936	25395.3	1.21426	0.784669
Q1-UR	137	8	0.0485643	0.0274	3488.53	35542.6	0.451624	0.551129
Q1-LL	2465	145	0.873804	0.493	605.559	959.709	0.518752	0.382208
Q1-LR	17	1	0.00602623	0.0034	1680.76	1545.59	0.0753964	0.35029
Plot 4: B07	Count	Events / μL	% of This Plot	% of All	Mean APC-A	CV APC-A	Median APC-A
All	5000	294	1	1	671.738	1.1597
Plot 3: C05: Gated on P1	Count	Events / μL	% of This Plot	% of All	Mean APC-A	Mean PE-A	CV APC-A	CV PE-A	Median APC-A	Median PE-A
This Plot	3065	279	1	0.613	954.38	5702.93	1.30214	2.17226
Q1-UL	226	21	0.0737357	0.0452	482.434	24523.7	1.10076	0.745179
Q1-UR	351	32	0.114519	0.0702	3806.26	26626.7	0.482469	0.654833
Q1-LL	2472	225	0.806525	0.4944	587.363	1036.52	0.527395	0.386731
Q1-LR	16	1	0.00522023	0.0032	1761.75	1802.44	0.0926131	0.297058
Plot 4: C05	Count	Events / μL	% of This Plot	% of All	Mean APC-A	CV APC-A	Median APC-A
All	5000	455	1	1	904.276	1.52708
Plot 3: C06: Gated on P1	Count	Events / μL	% of This Plot	% of All	Mean APC-A	Mean PE-A	CV APC-A	CV PE-A	Median APC-A	Median PE-A
This Plot	3028	233	1	0.6056	955.613	5932.75	1.31453	2.09992
Q1-UL	257	20	0.0848745	0.0514	483.646	27180.3	1.03978	0.654024
Q1-UR	324	25	0.107001	0.0648	3957.25	26148	0.485312	0.604592
Q1-LL	2432	187	0.80317	0.4864	600.916	1019.08	0.508262	0.391652
Q1-LR	15	1	0.00495376	0.003	1714.93	1909.6	0.0714106	0.310198
Plot 4: C06	Count	Events / μL	% of This Plot	% of All	Mean APC-A	CV APC-A	Median APC-A
All	5000	385	1	1	893.718	1.45091
Plot 3: C07: Gated on P1	Count	Events / μL	% of This Plot	% of All	Mean APC-A	Mean PE-A	CV APC-A	CV PE-A	Median APC-A	Median PE-A
This Plot	2935	210	1	0.587	1014.19	6371.65	1.32112	1.9809
Q1-UL	274	20	0.093356	0.0548	425.974	22036.8	1.15248	0.672798
Q1-UR	378	27	0.12879	0.0756	3880.1	27476.1	0.495804	0.60784
Q1-LL	2269	162	0.773083	0.4538	603.062	992.795	0.506913	0.389425
Q1-LR	14	1	0.00477002	0.0028	1778.79	1719.5	0.135492	0.307527
Plot 4: C07	Count	Events / μL	% of This Plot	% of All	Mean APC-A	CV APC-A	Median APC-A
All	5000	357	1	1	931.298	1.70674
Plot 3: D06: Gated on P1	Count	Events / μL	% of This Plot	% of All	Mean APC-A	Mean PE-A	CV APC-A	CV PE-A	Median APC-A	Median PE-A
This Plot	3071	219	1	0.6142	843.063	6325.27	1.2845	2.67388
Q1-UL	162	12	0.0527515	0.0324	433.228	41484.3	1.20623	0.708975
Q1-UR	217	16	0.070661	0.0434	4103.18	43476.4	0.455056	0.639071
Q1-LL	2673	191	0.870401	0.5346	596.957	1211.85	0.551297	0.430216
Q1-LR	19	1	0.00618691	0.0038	1726.84	1621.53	0.118102	0.41468
Plot 4: D06	Count	Events / μL	% of This Plot	% of All	Mean APC-A	CV APC-A	Median APC-A
All	5000	357	1	1	820.004	1.35218
Plot 3: D07: Gated on P1	Count	Events / μL	% of This Plot	% of All	Mean APC-A	Mean PE-A	CV APC-A	CV PE-A	Median APC-A	Median PE-A
This Plot	3056	153	1	0.6112	914.307	7140.56	1.34598	2.37835
Q1-UL	203	10	0.0664267	0.0406	430.951	35882.9	1.15455	0.704196
Q1-UR	271	14	0.088678	0.0542	4119.34	42985.6	0.518178	0.53181
Q1-LL	2563	128	0.838678	0.5126	607.821	1114.96	0.522652	0.435642
Q1-LR	19	1	0.00621728	0.0038	1708	1609.42	0.105131	0.449667
Plot 4: D07	Count	Events / μL	% of This Plot	% of All	Mean APC-A	CV APC-A	Median APC-A
All	5000	250	1	1	838.217	1.4258
Plot 3: E07: Gated on P1	Count	Events / μL	% of This Plot	% of All	Mean APC-A	Mean PE-A	CV APC-A	CV PE-A	Median APC-A	Median PE-A
This Plot	2982	213	1	0.5964	900.964	4511.99	1.24454	2.02808
Q1-UL	238	17	0.0798122	0.0476	513.798	19944.7	1.04611	0.581966
Q1-UR	288	21	0.0965795	0.0576	3644.12	21924.9	0.517327	0.554158
Q1-LL	2435	174	0.816566	0.487	607.414	968.389	0.505634	0.395219
Q1-LR	21	2	0.00704225	0.0042	1706.24	1690.62	0.1235	0.381359
Plot 4: E07	Count	Events / μL	% of This Plot	% of All	Mean APC-A	CV APC-A	Median APC-A
All	5000	357	1	1	825.132	1.30133
