# Supplementary material for: CNN2 silencing inhibits colorectal cancer development through promoting ubiquitination of EGR1
Source: Life Sci Alliance. 2023 May 15;6(7):e202201639. doi: 10.26508/lsa.202201639 (PMC10185810; doi:10.26508/lsa.202201639)
Supplement: Supplementary file 7 [file LSA-2022-01639_SdataF2.5.xlsx]

## Sheet: Sheet1
Block Type	384-Well Block
Calibration Background is expired	No
Calibration Background performed on	2022-08-01 16:00:17 PM CST
Calibration FAM is expired	No
Calibration FAM performed on	2022-08-01 16:39:53 PM CST
Calibration NED is expired	No
Calibration NED performed on	2022-08-01 16:56:18 PM CST
Calibration ROI is expired	No
Calibration ROI performed on	2022-08-01 15:53:01 PM CST
Calibration ROX is expired	No
Calibration ROX performed on	2022-08-01 17:25:54 PM CST
Calibration SYBR is expired	No
Calibration SYBR performed on	2022-08-01 17:03:33 PM CST
Calibration TAMRA is expired	No
Calibration TAMRA performed on	2022-08-01 17:10:48 PM CST
Calibration Uniformity is expired	No
Calibration Uniformity performed on	2022-08-01 16:16:55 PM CST
Calibration VIC is expired	No
Calibration VIC performed on	2022-08-01 16:48:55 PM CST
Chemistry	SYBR_GREEN
Experiment Barcode
Experiment Comments
Experiment File Name	C:\Users\zhouch\Desktop\2023-01-05 1.eds
Experiment Name	2023-01-05 1
Experiment Run End Time	2023-01-06 13:02:46 PM CST
Experiment Type	Comparative Cт (ΔΔCт)
Experiment User Name
Instrument Name	278882256
Instrument Serial Number	278882256
Instrument Type	ViiA 7
Passive Reference	ROX
Quantification Cycle Method	Ct
Signal Smoothing On	true
Stage/ Cycle where Analysis is performed	Stage 2, Step 2
Well	Well Position	Omit	Sample Name	Target Name	Task	Reporter	Quencher	Quantity	Quantity Mean	Quantity SD	RQ	RQ Min	RQ Max	CT	Ct Mean	Ct SD	Delta Ct	Delta Ct Mean	Delta Ct SE	Delta Delta Ct	Automatic Ct Threshold	Tm1	Ct Threshold	Tm2	Automatic Baseline	Tm3	Baseline Start	Baseline End	Comments	Custom1	Custom2	Custom3	Custom4	Custom5	Custom6	BADROX	HIGHSD	NOAMP	EXPFAIL	PRFLOW	MTP
199	I7	FALSE	HCT 116 shCtrl	H-GAPDH	UNKNOWN	SYBR	None							11.1119							TRUE	81.7865	0.23565		TRUE		1	40								N	Y	N	N	N	N
200	I8	FALSE	HCT 116 shCtrl	H-GAPDH	UNKNOWN	SYBR	None							11.0774							TRUE	81.7865	0.23565		TRUE		1	40								N	Y	N	N	N	N
201	I9	FALSE	HCT 116 shCtrl	H-GAPDH	UNKNOWN	SYBR	None							10.9975							TRUE	81.6526	0.23565		TRUE		1	40								N	Y	N	N	N	N
202	I10	FALSE	HCT 116 shCtrl	H-CNN2	UNKNOWN	SYBR	None							22.1338							TRUE	79.7786	0.529386		TRUE		1	40								N	Y	N	N	N	N
203	I11	FALSE	HCT 116 shCtrl	H-CNN2	UNKNOWN	SYBR	None							21.9903							TRUE	79.6447	0.529386		TRUE		1	40								N	Y	N	N	N	N
204	I12	FALSE	HCT 116 shCtrl	H-CNN2	UNKNOWN	SYBR	None							22.1094							TRUE	79.7786	0.529386		TRUE		1	40								N	Y	N	N	N	N
223	J7	FALSE	HCT 116 shCNN2-2	H-GAPDH	UNKNOWN	SYBR	None							11.4786							TRUE	81.7865	0.23565		TRUE		1	40								N	Y	N	N	N	N
224	J8	FALSE	HCT 116 shCNN2-2	H-GAPDH	UNKNOWN	SYBR	None							11.4735							TRUE	81.7865	0.23565		TRUE		1	40								N	Y	N	N	N	N
225	J9	FALSE	HCT 116 shCNN2-2	H-GAPDH	UNKNOWN	SYBR	None							11.5021							TRUE	81.7865	0.23565		TRUE		1	40								N	Y	N	N	N	N
226	J10	FALSE	HCT 116 shCNN2-2	H-CNN2	UNKNOWN	SYBR	None							25.817							TRUE	79.6447	0.529386		TRUE		1	40								N	Y	N	N	N	N
227	J11	FALSE	HCT 116 shCNN2-2	H-CNN2	UNKNOWN	SYBR	None							25.7614							TRUE	79.7786	0.529386		TRUE		1	40								N	Y	N	N	N	N
228	J12	FALSE	HCT 116 shCNN2-2	H-CNN2	UNKNOWN	SYBR	None							25.7058							TRUE	79.7786	0.529386		TRUE		1	40								N	Y	N	N	N	N
247	K7	FALSE	HCT 116 shCNN2-3	H-GAPDH	UNKNOWN	SYBR	None							11.7346							TRUE	81.6526	0.23565		TRUE		1	40								N	Y	N	N	N	N
248	K8	FALSE	HCT 116 shCNN2-3	H-GAPDH	UNKNOWN	SYBR	None							11.6999							TRUE	81.6526	0.23565		TRUE		1	40								N	Y	N	N	N	N
249	K9	FALSE	HCT 116 shCNN2-3	H-GAPDH	UNKNOWN	SYBR	None							11.7548							TRUE	81.6526	0.23565		TRUE		1	40								N	Y	N	N	N	N
250	K10	FALSE	HCT 116 shCNN2-3	H-CNN2	UNKNOWN	SYBR	None							25.8237							TRUE	79.6447	0.529386		TRUE		1	40								N	Y	N	N	N	N
251	K11	FALSE	HCT 116 shCNN2-3	H-CNN2	UNKNOWN	SYBR	None							25.7505							TRUE	79.6447	0.529386		TRUE		1	40								N	Y	N	N	N	N
252	K12	FALSE	HCT 116 shCNN2-3	H-CNN2	UNKNOWN	SYBR	None							25.5873							TRUE	79.7786	0.529386		TRUE		1	40								N	Y	N	N	N	N
Analysis Type	Singleplex
Endogenous shCtrl	H-CCNF
RQ Min/Max Confidence Level	95.0
Reference Sample	Sample 1
