# Supplementary material for: CNN2 silencing inhibits colorectal cancer development through promoting ubiquitination of EGR1
Source: Life Sci Alliance. 2023 May 15;6(7):e202201639. doi: 10.26508/lsa.202201639 (PMC10185810; doi:10.26508/lsa.202201639)
Supplement: Supplementary file 17 [file LSA-2022-01639_SdataF6.10.csv]

Current Date: 18-11?-2020
Instrument Serial Number: 6735146202
Software Name: InCyte
Version Number: 3.1
Well	Sample ID	Date	R2.Percent.UL Percent for R2 gated by P01.R1 (%)	R2.Percent.UR Percent for R2 gated by P01.R1 (%)	R2.Percent.LL Percent for R2 gated by P01.R1 (%)	R2.Percent.LR Percent for R2 gated by P01.R1 (%)	R3.Percent Percent for R3 gated by P01.R1 (%)
A09	NC(OE+KD)-1	01.15.2021	87.125	2.666666667	9.666666667	0.541666667	3.208333333
A11	NC(OE+KD)-2	01.15.2021	87.89166667	2.775	8.891666667	0.441666667	3.216666667
A12	NC(OE+KD)-3	01.15.2021	87.675	2.675	9.125	0.525	3.2
B09	CNN2+NC-shEGR1-1	01.15.2021	91.20833333	2.133333333	6.116666667	0.541666667	2.675
B11	CNN2+NC-shEGR1-2	01.15.2021	91.48333333	2	6	0.516666667	2.516666667
B12	CNN2+NC-shEGR1-3	01.15.2021	91.49166667	1.925	6.058333333	0.525	2.45
C09	shEGR1+NC-CNN2-1	01.15.2021	82.125	3.983333333	12.69166667	1.2	5.183333333
C10	shEGR1+NC-CNN2-2	01.15.2021	80.85833333	3.766666667	13.98333333	1.391666667	5.158333333
C11	shEGR1+NC-CNN2-3	01.15.2021	81.31666667	3.791666667	13.53333333	1.358333333	5.133333333
D09	CNN2+shEGR1-1	01.15.2021	87.125	2.158333333	9.925	0.791666667	2.95
D11	CNN2+shEGR1-2	01.15.2021	86.31666667	2.125	10.76666667	0.791666667	2.916666667
D12	CNN2+shEGR1-3	01.15.2021	86.90833333	2.141666667	10.00833333	0.941666667	3.083333333
